# Supplementary material for: Integrating PANoptosis insights to enhance breast cancer prognosis and therapeutic decision-making
Source: Front Immunol. 2024 Mar 5;15:1359204. doi: 10.3389/fimmu.2024.1359204 (PMC10948567; doi:10.3389/fimmu.2024.1359204)
Supplement: Supplementary file 1 [file Table_1.xlsx]

## Sheet: panoptosisGeneForSupp
Table S1. Panoptosis gens sets.
Symbol	Pattern
BAK1	Pyroptosis
BAX	Pyroptosis
CASP1	Pyroptosis
CASP3	Pyroptosis
CASP4	Pyroptosis
CASP5	Pyroptosis
CASP6	Pyroptosis
CASP8	Pyroptosis
CASP9	Pyroptosis
CHMP2A	Pyroptosis
CHMP2B	Pyroptosis
CHMP3	Pyroptosis
CHMP4A	Pyroptosis
CHMP4B	Pyroptosis
CHMP4C	Pyroptosis
CHMP6	Pyroptosis
CHMP7	Pyroptosis
CYCS	Pyroptosis
ELANE	Pyroptosis
GPX4	Pyroptosis
GSDMB	Pyroptosis
GSDMC	Pyroptosis
GSDMD	Pyroptosis
GSDME	Pyroptosis
GZMB	Pyroptosis
HMGB1	Pyroptosis
IL18	Pyroptosis
IL1A	Pyroptosis
IL1B	Pyroptosis
IRF1	Pyroptosis
IRF2	Pyroptosis
NLRC4	Pyroptosis
NLRP1	Pyroptosis
NLRP2	Pyroptosis
NLRP3	Pyroptosis
NLRP6	Pyroptosis
NLRP7	Pyroptosis
NOD1	Pyroptosis
PLCG1	Pyroptosis
PJVK	Pyroptosis
PRKACA	Pyroptosis
PYCARD	Pyroptosis
SCAF11	Pyroptosis
TINAP	Pyroptosis
TNF	Pyroptosis
TP53	Pyroptosis
TP63	Pyroptosis
AIM2	Pyroptosis
GSDMA	Pyroptosis
IL6	Pyroptosis
NOD2	Pyroptosis
TIRAP	Pyroptosis
Apoptosis	Apoptosis
AATF	Apoptosis
ABL1	Apoptosis
ACAA2	Apoptosis
ACKR3	Apoptosis
ACVR1	Apoptosis
ACVRIB	Apoptosis
ADORA1	Apoptosis
AEN	Apoptosis
AGT	Apoptosis
AGTR2	Apoptosis
AIFM1	Apoptosis
AKT1	Apoptosis
ANXA6	Apoptosis
APAF1	Apoptosis
APPL1	Apoptosis
AR	Apoptosis
ARHGEF2	Apoptosis
ARL6IP5	Apoptosis
ARMC10	Apoptosis
ARRB2	Apoptosis
ASAH2	Apoptosis
ATF3	Apoptosis
ATF4	Apoptosis
ATM	Apoptosis
ATP2A1	Apoptosis
ATP2A3	Apoptosis
ATP5IF1	Apoptosis
AVP	Apoptosis
BAD	Apoptosis
BAG3	Apoptosis
BAG5	Apoptosis
BAG6	Apoptosis
BAK1	Apoptosis
BAX	Apoptosis
BBC3	Apoptosis
BCAP31	Apoptosis
BCL10	Apoptosis
BCL2	Apoptosis
BCL2A1	Apoptosis
BCL2L1	Apoptosis
BCL2L10	Apoptosis
BCL2L11	Apoptosis
BCL2L12	Apoptosis
BCL2L14	Apoptosis
BCL2L2	Apoptosis
BCL3	Apoptosis
BCLAF1	Apoptosis
BDKRB2	Apoptosis
BDNF	Apoptosis
BECN1	Apoptosis
BID	Apoptosis
BIK	Apoptosis
BIRC6	Apoptosis
BLOC1S2	Apoptosis
BMF	Apoptosis
BMP4	Apoptosis
BMP5	Apoptosis
BMPR1B	Apoptosis
BNIP3	Apoptosis
BNIP3L	Apoptosis
BOK	Apoptosis
BRCA1	Apoptosis
BRCA2	Apoptosis
BRSK2	Apoptosis
BTK	Apoptosis
CAAP1	Apoptosis
CASP1	Apoptosis
CASP10	Apoptosis
CASP12	Apoptosis
CASP2	Apoptosis
CASP3	Apoptosis
CASP4	Apoptosis
CASP5	Apoptosis
CASP8	Apoptosis
CASP8AP2	Apoptosis
CASP9	Apoptosis
CAV1	Apoptosis
CCAR2	Apoptosis
CCK	Apoptosis
CD14	Apoptosis
CD24	Apoptosis
CD27	Apoptosis
CD28	Apoptosis
CD38	Apoptosis
CD3E	Apoptosis
CD44	Apoptosis
CD5	Apoptosis
CD70	Apoptosis
CD74	Apoptosis
CDIP1	Apoptosis
CDKN1A	Apoptosis
CDKN2D	Apoptosis
CEBPB	Apoptosis
CFLAR	Apoptosis
CHAC1	Apoptosis
CHCHD10	Apoptosis
CHEK2	Apoptosis
CIB1	Apoptosis
CIDEB	Apoptosis
CLU	Apoptosis
COA8	Apoptosis
COL2A1	Apoptosis
CRADD	Apoptosis
CREB3	Apoptosis
CREB3L1	Apoptosis
CRH	Apoptosis
CRIP1	Apoptosis
CSF2	Apoptosis
CSNK2A1	Apoptosis
CSNK2A2	Apoptosis
CTH	Apoptosis
CTNNA1	Apoptosis
CTSC	Apoptosis
CTTN	Apoptosis
CUL1	Apoptosis
CUL2	Apoptosis
CUL3	Apoptosis
CUL4A	Apoptosis
CUL5	Apoptosis
CX3CL1	Apoptosis
CX3CR1	Apoptosis
CXCL12	Apoptosis
CYLD	Apoptosis
CYP1B1	Apoptosis
DAB2IP	Apoptosis
DAP	Apoptosis
DAP3	Apoptosis
DAPK1	Apoptosis
DAPK2	Apoptosis
DAPK3	Apoptosis
DAPL1	Apoptosis
DAXX	Apoptosis
DBH	Apoptosis
DCC	Apoptosis
DDIAS	Apoptosis
DDIT3	Apoptosis
DDIT4	Apoptosis
DDX3X	Apoptosis
DDX47	Apoptosis
DDX5	Apoptosis
DEDD	Apoptosis
DEDD2	Apoptosis
DELE1	Apoptosis
DEPTOR	Apoptosis
DIABLO	Apoptosis
DIDO1	Apoptosis
DNAJA1	Apoptosis
DNAJC10	Apoptosis
DNMIL	Apoptosis
DPF2	Apoptosis
DYRK2	Apoptosis
E2F1	Apoptosis
E2F2	Apoptosis
EDA2R	Apoptosis
EIF2AK3	Apoptosis
ELL3	Apoptosis
ENO1	Apoptosis
EP300	Apoptosis
EPHA2	Apoptosis
EPO	Apoptosis
ERBB3	Apoptosis
ERCC6	Apoptosis
ERN1	Apoptosis
ERN2	Apoptosis
ERO1A	Apoptosis
ERP29	Apoptosis
EYA1	Apoptosis
EYA2	Apoptosis
EYA3	Apoptosis
EYA4	Apoptosis
FADD	Apoptosis
FAF1	Apoptosis
FAIM	Apoptosis
FAIM2	Apoptosis
FAM162A	Apoptosis
FAS	Apoptosis
FASLG	Apoptosis
FASTK	Apoptosis
FBH1	Apoptosis
FBXW7	Apoptosis
FEM1B	Apoptosis
FGA	Apoptosis
FGB	Apoptosis
FGF10	Apoptosis
FGFR1	Apoptosis
FGFR3	Apoptosis
FGG	Apoptosis
FHIT	Apoptosis
FIGNL1	Apoptosis
FIS1	Apoptosis
FNIP2	Apoptosis
FXN	Apoptosis
FYN	Apoptosis
FZD9	Apoptosis
G0S2	Apoptosis
GABARAP	Apoptosis
GATA1	Apoptosis
GATA4	Apoptosis
GCLM	Apoptosis
GDNF	Apoptosis
GFRAL	Apoptosis
GGCT	Apoptosis
GHITM	Apoptosis
GNAI2	Apoptosis
GNAI3	Apoptosis
GPER1	Apoptosis
GPX1	Apoptosis
GRINA	Apoptosis
GSDME	Apoptosis
GSK3A	Apoptosis
GSK3B	Apoptosis
GSKIP	Apoptosis
GSTP1	Apoptosis
GZMB	Apoptosis
HDAC1	Apoptosis
HERPUD1	Apoptosis
HGF	Apoptosis
HIC1	Apoptosis
HIF1A	Apoptosis
HINT1	Apoptosis
HIP1	Apoptosis
HIP1R	Apoptosis
HIPK1	Apoptosis
HIPK2	Apoptosis
HMGB2	Apoptosis
HMOX1	Apoptosis
HNRNPK	Apoptosis
HRAS	Apoptosis
HRK	Apoptosis
HSPA1A	Apoptosis
HSPA1B	Apoptosis
HSPB1	Apoptosis
HTRA2	Apoptosis
HTT	Apoptosis
HYAL2	Apoptosis
HYOU1	Apoptosis
ICAM1	Apoptosis
IFI16	Apoptosis
IFI27	Apoptosis
IFI27L1	Apoptosis
IFI27L2	Apoptosis
IFI6	Apoptosis
IFNB1	Apoptosis
IFNG	Apoptosis
IGF1	Apoptosis
IKBKE	Apoptosis
IL12A	Apoptosis
IL19	Apoptosis
IL1A	Apoptosis
IL1B1	Apoptosis
IL2	Apoptosis
IL20RA	Apoptosis
IL33	Apoptosis
IL4	Apoptosis
IL6R	Apoptosis
IL7	Apoptosis
INCA1	Apoptosis
ING2	Apoptosis
ING5	Apoptosis
INHBA	Apoptosis
INHBB	Apoptosis
INS	Apoptosis
ITGA6	Apoptosis
ITGAM	Apoptosis
ITGAV	Apoptosis
ITM2C	Apoptosis
ITPR1	Apoptosis
ITPRIP	Apoptosis
IVNS1ABP	Apoptosis
JAK2	Apoptosis
JMY	Apoptosis
JUN	Apoptosis
KDM1A	Apoptosis
KITLG	Apoptosis
KRT18	Apoptosis
KRT8	Apoptosis
LCK	Apoptosis
LGALS12	Apoptosis
LGALS3	Apoptosis
LRRK2	Apoptosis
LTBR	Apoptosis
LY96	Apoptosis
MADD	Apoptosis
MAEL	Apoptosis
MAGEA3	Apoptosis
MAP2K5	Apoptosis
MAP3K5	Apoptosis
MAPK7	Apoptosis
MAPK8	Apoptosis
MAPK8IP1	Apoptosis
MAPK8P2	Apoptosis
MAPK9	Apoptosis
MARCHF7	Apoptosis
MAZ	Apoptosis
MCL1	Apoptosis
MDM2	Apoptosis
MELK	Apoptosis
MFF	Apoptosis
MIF	Apoptosis
MIR132	Apoptosis
MIR15A	Apoptosis
MIR16-1	Apoptosis
MIR17	Apoptosis
MIR198	Apoptosis
MIR21	Apoptosis
MIR210	Apoptosis
MIR221	Apoptosis
MIR222	Apoptosis
MIR26B	Apoptosis
MIR27B	Apoptosis
MIR449A	Apoptosis
MKNK2	Apoptosis
MLH1	Apoptosis
MLLT11	Apoptosis
MMP9	Apoptosis
MNT	Apoptosis
MOAP1	Apoptosis
MPVI7L	Apoptosis
MSH2	Apoptosis
MSH6	Apoptosis
MSX1	Apoptosis
MUC1	Apoptosis
MUL1	Apoptosis
MYBBP1A	Apoptosis
NACC2	Apoptosis
NANOS3	Apoptosis
NBN	Apoptosis
NCK1	Apoptosis
NCK2	Apoptosis
NDUFA13	Apoptosis
NDUFS3	Apoptosis
NFATC4	Apoptosis
NFE2L2	Apoptosis
NGF	Apoptosis
NGFR	Apoptosis
NKX3-1	Apoptosis
NLE1	Apoptosis
NME5	Apoptosis
NMT1	Apoptosis
NOC2L	Apoptosis
NOG	Apoptosis
NOL3	Apoptosis
NONO	Apoptosis
NOS3	Apoptosis
NOX1	Apoptosis
NR4A2	Apoptosis
NUPR1	Apoptosis
OPA1	Apoptosis
P2RX4	Apoptosis
P2RX7	Apoptosis
P4HB	Apoptosis
PAK2	Apoptosis
PAK5	Apoptosis
PARK7	Apoptosis
PARP1	Apoptosis
PARP2	Apoptosis
PAWR	Apoptosis
PCGF2	Apoptosis
PDCD10	Apoptosis
PDCD5	Apoptosis
PDCD6	Apoptosis
PDIA3	Apoptosis
PDK1	Apoptosis
PDK2	Apoptosis
PDPK1	Apoptosis
PDX1	Apoptosis
PEA15	Apoptosis
PELI3	Apoptosis
PERP	Apoptosis
PF4	Apoptosis
PHIP	Apoptosis
PHLDA3	Apoptosis
PIAS4	Apoptosis
PIDD1	Apoptosis
PIH1D1	Apoptosis
PIK3R1	Apoptosis
PINK1	Apoptosis
PLAGL2	Apoptosis
PLAUR	Apoptosis
PLEKHF1	Apoptosis
PLSCR3	Apoptosis
PMAIP1	Apoptosis
PML	Apoptosis
POLB	Apoptosis
POU4F1	Apoptosis
POU4F2	Apoptosis
PPARD	Apoptosis
PPIA	Apoptosis
PPIF	Apoptosis
PPM1F	Apoptosis
PPP1CA	Apoptosis
PPP1R13B	Apoptosis
PPP1R15A	Apoptosis
PPP2R1B	Apoptosis
PPP3CC	Apoptosis
PPP3R1	Apoptosis
PRDX2	Apoptosis
PRELID1	Apoptosis
PRKCA	Apoptosis
PRKCD	Apoptosis
PRKDC	Apoptosis
PRKN	Apoptosis
PRKRA	Apoptosis
PRODH	Apoptosis
PSEN1	Apoptosis
PSMD10	Apoptosis
PSME3	Apoptosis
PTEN	Apoptosis
PTGIS	Apoptosis
PTH	Apoptosis
PTPMT1	Apoptosis
PTPN1	Apoptosis
PTPN2	Apoptosis
PTPRC	Apoptosis
PTTG1IP	Apoptosis
PYCARD	Apoptosis
QARS1	Apoptosis
RACK1	Apoptosis
RAF1	Apoptosis
RB1	Apoptosis
RB1CC1	Apoptosis
RBCK1	Apoptosis
RELA	Apoptosis
RET	Apoptosis
RFFL	Apoptosis
RHOT1	Apoptosis
RHOT2	Apoptosis
RIPK1	Apoptosis
RIPK3	Apoptosis
RNF183	Apoptosis
RNF186	Apoptosis
RNF34	Apoptosis
RNF41	Apoptosis
RPL11	Apoptosis
RPL26	Apoptosis
RPS27L	Apoptosis
RPS3	Apoptosis
RPS6KB1	Apoptosis
RPS7	Apoptosis
RRP8	Apoptosis
RTKN2	Apoptosis
RTL10	Apoptosis
S100A8	Apoptosis
S100A9	Apoptosis
SCG2	Apoptosis
SCN2A	Apoptosis
SCRT2	Apoptosis
SELENOK	Apoptosis
SELENOS	Apoptosis
SENP1	Apoptosis
SEPTIN4	Apoptosis
SERINC3	Apoptosis
SERPINE1	Apoptosis
SFN	Apoptosis
SFPQ	Apoptosis
SFRP1	Apoptosis
SFRP2	Apoptosis
SGMS1	Apoptosis
SGPL1	Apoptosis
SGPP1	Apoptosis
SH3RF1	Apoptosis
SHH	Apoptosis
SHISA5	Apoptosis
SIAH1	Apoptosis
SIAH2	Apoptosis
SIRT1	Apoptosis
SIVA1	Apoptosis
SKIL	Apoptosis
SLC25A5	Apoptosis
SLC35F6	Apoptosis
SLC9A3R1	Apoptosis
SMAD3	Apoptosis
SNAI1	Apoptosis
SNAI2	Apoptosis
SNW1	Apoptosis
SOD1	Apoptosis
SOD2	Apoptosis
SORT1	Apoptosis
SP100	Apoptosis
SRC	Apoptosis
SRPX	Apoptosis
SST	Apoptosis
SSTR3	Apoptosis
ST20	Apoptosis
STK11	Apoptosis
STK24	Apoptosis
STK25	Apoptosis
STK3	Apoptosis
STK4	Apoptosis
STRADB	Apoptosis
STX4	Apoptosis
STYXL1	Apoptosis
SYVN1	Apoptosis
TAF9	Apoptosis
TAF9B	Apoptosis
TCF7L2	Apoptosis
TERT	Apoptosis
TFDPl	Apoptosis
SELENOS	Apoptosis
SENP1	Apoptosis
SEPTIN4	Apoptosis
SERINC3	Apoptosis
SERPINE1	Apoptosis
SFN	Apoptosis
SFPQ	Apoptosis
SFRP1	Apoptosis
SFRP2	Apoptosis
SGMS1	Apoptosis
SGPL1	Apoptosis
SGPP1	Apoptosis
SH3RF1	Apoptosis
SHH	Apoptosis
SHISA5	Apoptosis
SIAH1	Apoptosis
SIAH2	Apoptosis
SIRT1	Apoptosis
SIVA1	Apoptosis
SKIL	Apoptosis
SLC25A5	Apoptosis
SLC35F6	Apoptosis
SLC9A3R1	Apoptosis
SMAD3	Apoptosis
SNAI1	Apoptosis
SNAI2	Apoptosis
SNW1	Apoptosis
SOD1	Apoptosis
SOD2	Apoptosis
SORT1	Apoptosis
SP100	Apoptosis
SRC	Apoptosis
SRPX	Apoptosis
SST	Apoptosis
SSTR3	Apoptosis
ST20	Apoptosis
STK11	Apoptosis
STK24	Apoptosis
STK25	Apoptosis
STK3	Apoptosis
STK4	Apoptosis
STRADB	Apoptosis
STX4	Apoptosis
STYXL1	Apoptosis
SYVN1	Apoptosis
TAF9	Apoptosis
TAF9B	Apoptosis
TCF7L2	Apoptosis
TERT	Apoptosis
TFDPl	Apoptosis
UACA	Apoptosis
UBB	Apoptosis
UBE2K	Apoptosis
UBEA4B	Apoptosis
UBQLN1	Apoptosis
UMNOD	Apoptosis
UNC5B	Apoptosis
URI1	Apoptosis
USP28	Apoptosis
USP47	Apoptosis
VDAC2	Apoptosis
VNN1	Apoptosis
WDR35	Apoptosis
WNT4	Apoptosis
WWOX	Apoptosis
XBP1	Apoptosis
YAP1	Apoptosis
YBX3	Apoptosis
YWHAB	Apoptosis
YWHAE	Apoptosis
YWHAG	Apoptosis
YWHAH	Apoptosis
YWHAQ	Apoptosis
YWHAZ	Apoptosis
ZC3HC1	Apoptosis
ZDHHC3	Apoptosis
ZMIYND11	Apoptosis
ZNF205	Apoptosis
ZNF385A	Apoptosis
ZNF385B	Apoptosis
ZNF622	Apoptosis
ZSWIM2	Apoptosis
GLUD1	Necroptosis
GLUD2	Necroptosis
ALOX15	Necroptosis
FTH1	Necroptosis
PYG	Necroptosis
CAPN1	Necroptosis
cASP1	Necroptosis
GLNA	Necroptosis
BAX	Necroptosis
BCL2	Necroptosis
FADD	Necroptosis
RIPK1	Necroptosis
TNF	Necroptosis
TNFRSF1A	Necroptosis
TRADD	Necroptosis
TRAF2	Necroptosis
PPIA	Necroptosis
CAPN2	Necroptosis
HSP90A	Necroptosis
IL1A	Necroptosis
TNFSF6	Necroptosis
TNFRSF6	Necroptosis
CASP8	Necroptosis
JNK	Necroptosis
JAK2	Necroptosis
CAMK2	Necroptosis
IL1B	Necroptosis
IFNG	Necroptosis
STAT3	Necroptosis
IRF9	Necroptosis
TNFSF10	Necroptosis
TNFRSF10A	Necroptosis
TNFRSF1OB	Necroptosis
CFLAR	Necroptosis
XIAP	Necroptosis
BID	Necroptosis
AIFM1	Necroptosis
TRPM7	Necroptosis
IFNAR1	Necroptosis
IFNAR2	Necroptosis
IFNGR1	Necroptosis
IFNGR2	Necroptosis
TLR3	Necroptosis
TIRP	Necroptosis
IFNA	Necroptosis
IFNB	Necroptosis
TRIF	Necroptosis
VDAC1	Necroptosis
SLC25A4S	Necroptosis
PPID	Necroptosis
CYLD	Necroptosis
RIPK3	Necroptosis
MLKL	Necroptosis
TRAF5	Necroptosis
TLR4	Necroptosis
RBCK1	Necroptosis
HMGB1	Necroptosis
JAK1	Necroptosis
JAK3	Necroptosis
TYK2	Necroptosis
STAT1	Necroptosis
STAT2	Necroptosis
STAT4	Necroptosis
STAT5A	Necroptosis
STAT5B	Necroptosis
STAT6	Necroptosis
H2A	Necroptosis
TNFAIP3	Necroptosis
RNF31	Necroptosis
CHMP2A	Necroptosis
CHMP2B	Necroptosis
VPS24	Necroptosis
CHMP4A	Necroptosis
CHMP4B	Necroptosis
CHMP6	Necroptosis
VPS4	Necroptosis
CHMP1	Necroptosis
CHMP5	Necroptosis
SMPD1	Necroptosis
PYCARD	Necroptosis
NLRP3	Necroptosis
ZBP1	Necroptosis
IL33	Necroptosis
FTL	Necroptosis
SQSTM1	Necroptosis
VDAC2	Necroptosis
VDAC3	Necroptosis
CHMP7	Necroptosis
PGAM5	Necroptosis
BIRC2	Necroptosis
BIRC3	Necroptosis
EIF2AK2	Necroptosis
PLA2G4	Necroptosis
DNM1L	Necroptosis
SPATA2	Necroptosis
FAF1	Necroptosis
SHARPIN	Necroptosis
NOX2	Necroptosis
USP21	Necroptosis
PARP1	Necroptosis
CHMP4C	Necroptosis
ZBP1	Panoptosis
MEFV	Panoptosis
AIM2	Panoptosis
CASP6	Panoptosis
SOD2-OT1	Panoptosis
MIR22HG	Panoptosis
SNHG7	Panoptosis
SNHG1	Panoptosis
SNHG16	Panoptosis
SNHG6	Panoptosis
SFTA1P	Panoptosis
ENSG00000275307	Panoptosis
ENSG00000276965	Panoptosis
CDK1	Panoptosis
NFS1	Panoptosis
CRMA	Panoptosis
VTRNA1-1	Panoptosis
NINJ1	Panoptosis
RIPK3	Panoptosis
CASP8	Panoptosis
CASP1	Panoptosis
RIPK1	Panoptosis
FADD	Panoptosis
PYCARD	Panoptosis
TNF	Panoptosis
IFNG	Panoptosis
LINC01672	Panoptosis
LINC02605	Panoptosis
