# Supplementary material for: Integrating PANoptosis insights to enhance breast cancer prognosis and therapeutic decision-making
Source: Front Immunol. 2024 Mar 5;15:1359204. doi: 10.3389/fimmu.2024.1359204 (PMC10948567; doi:10.3389/fimmu.2024.1359204)
Supplement: Supplementary file 2 [file Table_2.xlsx]

## Sheet: output_C_index.GSE131769
Table S2. Detailed list of 10 machine learning algorithms and their 54 combinations.
Model	TCGA	GSE20685	GSE131769	GSE96058	GSE20711	GSE24450	All	Model explanation
RSF	0.981734	0.675345	0.667149	0.649449	0.586186	0.701655	0.710253	A standalone model leveraging the power of ensemble learning for survival analysis. It handles high-dimensional data effectively, making it a robust choice for analyzing complex breast cancer datasets.
CoxBoost + GBM	0.949517	0.648219	0.620953	0.666239	0.692492	0.662411	0.706639	Integrates CoxBoost's focus on informative observations with GBM's strength in reducing prediction errors, aiming to create a highly accurate predictive model for breast cancer prognosis.
GBM	0.901664	0.632949	0.666096	0.64257	0.591592	0.65792	0.682132	Standalone models that apply specific statistical or machine learning techniques to analyze breast cancer survival data, each offering unique advantages in handling complex datasets, from dimensionality reduction to robust feature selection.
Enet[α=0.1]	0.799957	0.696164	0.628192	0.63491	0.713514	0.602837	0.679262	Standalone models at different α levels, balancing L1 and L2 regularization to fine-tune feature selection and model complexity, suitable for datasets with varying levels of multicollinearity.
Ridge	0.917935	0.631669	0.66149	0.616994	0.604204	0.630969	0.67721	Standalone models that apply specific statistical or machine learning techniques to analyze breast cancer survival data, each offering unique advantages in handling complex datasets, from dimensionality reduction to robust feature selection.
plsRcox	0.851568	0.652155	0.667676	0.634587	0.611411	0.640898	0.676383	Standalone models that apply specific statistical or machine learning techniques to analyze breast cancer survival data, each offering unique advantages in handling complex datasets, from dimensionality reduction to robust feature selection.
CoxBoost + survival-SVM	0.751083	0.698013	0.627402	0.638932	0.685285	0.634515	0.672538	Each combination aims to harness CoxBoost's incremental model building with the unique advantages of Lasso, Ridge, plsRcox, StepCox, SuperPC, and survival-SVM, targeting a synergy that enhances model performance in terms of accuracy, simplicity, and relevance.
Enet[α=0.2]	0.801101	0.691137	0.601606	0.628846	0.715315	0.585106	0.670519	Standalone models at different α levels, balancing L1 and L2 regularization to fine-tune feature selection and model complexity, suitable for datasets with varying levels of multicollinearity.
survival - SVM	0.719531	0.699483	0.647144	0.641567	0.635435	0.670449	0.668935	Standalone models that apply specific statistical or machine learning techniques to analyze breast cancer survival data, each offering unique advantages in handling complex datasets, from dimensionality reduction to robust feature selection.
Enet[α=0.3]	0.795193	0.692465	0.591866	0.626606	0.711712	0.569976	0.664636	Standalone models at different α levels, balancing L1 and L2 regularization to fine-tune feature selection and model complexity, suitable for datasets with varying levels of multicollinearity.
RSF + GBM	0.901525	0.621568	0.619505	0.647992	0.572372	0.620567	0.663922	Merges RSF's ensemble learning with GBM's sequential improvement on prediction errors, aiming to improve predictive accuracy and model robustness against overfitting.
RSF + CoxBoost	0.699997	0.682838	0.58976	0.64623	0.67988	0.683688	0.663732	Combines the ensemble approach of RSF with CoxBoost's ability to incrementally focus on the most informative observations, enhancing model sensitivity to survival-relevant features
RSF + survival-SVM	0.687747	0.675961	0.628323	0.646053	0.646847	0.695035	0.663328	Merges RSF with survival-SVM to incorporate SVM's margin-based classification approach, aiming to enhance model's discriminative power in survival prediction.
RSF + Enet[伪=0.4]	0.694274	0.681557	0.583575	0.641168	0.682883	0.676832	0.660048	These combinations integrate RSF with the regularization capabilities of Elastic Net at different α levels. Each α level adjusts the balance between L1 and L2 regularization, optimizing feature selection and model complexity
RSF + Enet[伪=0.2]	0.69644	0.680324	0.581074	0.644452	0.679279	0.678251	0.65997	These combinations integrate RSF with the regularization capabilities of Elastic Net at different α levels. Each α level adjusts the balance between L1 and L2 regularization, optimizing feature selection and model complexity
RSF + Enet[伪=0.1]	0.698543	0.67691	0.582785	0.645101	0.672072	0.683215	0.659771	These combinations integrate RSF with the regularization capabilities of Elastic Net at different α levels. Each α level adjusts the balance between L1 and L2 regularization, optimizing feature selection and model complexity
RSF + Enet[伪=0.3]	0.693888	0.680941	0.581864	0.641055	0.684084	0.674941	0.659462	These combinations integrate RSF with the regularization capabilities of Elastic Net at different α levels. Each α level adjusts the balance between L1 and L2 regularization, optimizing feature selection and model complexity
Enet[α=0.4]	0.797436	0.689477	0.579758	0.623179	0.706907	0.557683	0.659073	Standalone models at different α levels, balancing L1 and L2 regularization to fine-tune feature selection and model complexity, suitable for datasets with varying levels of multicollinearity.
CoxBoost + Enet[α=0.1]	0.808572	0.67065	0.541195	0.601738	0.736937	0.543972	0.650511	These combinations aim to leverage CoxBoost's incremental fitting process with Elastic Net's regularization features at different α levels, enhancing model's ability to identify prognostically relevant features while maintaining model simplicity.
CoxBoost + Enet[α=0.2]	0.808587	0.667994	0.53343	0.600565	0.736937	0.537116	0.647438	These combinations aim to leverage CoxBoost's incremental fitting process with Elastic Net's regularization features at different α levels, enhancing model's ability to identify prognostically relevant features while maintaining model simplicity.
CoxBoost + Enet[α=0.3]	0.808943	0.666856	0.528955	0.599084	0.739339	0.531915	0.645849	These combinations aim to leverage CoxBoost's incremental fitting process with Elastic Net's regularization features at different α levels, enhancing model's ability to identify prognostically relevant features while maintaining model simplicity.
CoxBoost + Enet[α=0.4]	0.809036	0.665955	0.525796	0.59833	0.738739	0.528132	0.644331	These combinations aim to leverage CoxBoost's incremental fitting process with Elastic Net's regularization features at different α levels, enhancing model's ability to identify prognostically relevant features while maintaining model simplicity.
CoxBoost + Enet[α=0.5]	0.809113	0.665434	0.523427	0.598129	0.736937	0.525296	0.643056	These combinations aim to leverage CoxBoost's incremental fitting process with Elastic Net's regularization features at different α levels, enhancing model's ability to identify prognostically relevant features while maintaining model simplicity.
CoxBoost + Enet[α=0.6]	0.809268	0.664058	0.521453	0.597401	0.735736	0.52435	0.642044	These combinations aim to leverage CoxBoost's incremental fitting process with Elastic Net's regularization features at different α levels, enhancing model's ability to identify prognostically relevant features while maintaining model simplicity.
CoxBoost + Enet[α=0.7]	0.809066	0.663205	0.519347	0.596854	0.734535	0.522931	0.64099	These combinations aim to leverage CoxBoost's incremental fitting process with Elastic Net's regularization features at different α levels, enhancing model's ability to identify prognostically relevant features while maintaining model simplicity.
CoxBoost + Enet[α=0.8]	0.809051	0.662873	0.518689	0.596326	0.733934	0.521749	0.640437	These combinations aim to leverage CoxBoost's incremental fitting process with Elastic Net's regularization features at different α levels, enhancing model's ability to identify prognostically relevant features while maintaining model simplicity.
CoxBoost + Enet[α=0.9]	0.80902	0.662351	0.516847	0.595919	0.733333	0.521513	0.639831	These combinations aim to leverage CoxBoost's incremental fitting process with Elastic Net's regularization features at different α levels, enhancing model's ability to identify prognostically relevant features while maintaining model simplicity.
Enet[α=0.5]	0.78599	0.691137	0.567781	0.622971	0.701502	0.451537	0.63682	Standalone models at different α levels, balancing L1 and L2 regularization to fine-tune feature selection and model complexity, suitable for datasets with varying levels of multicollinearity.
Enet[α=0.6]	0.78746	0.689856	0.560805	0.621765	0.699099	0.455556	0.635757	Standalone models at different α levels, balancing L1 and L2 regularization to fine-tune feature selection and model complexity, suitable for datasets with varying levels of multicollinearity.
CoxBoost	0.779108	0.688955	0.564754	0.621178	0.706907	0.451537	0.635406	These combinations aim to leverage CoxBoost's incremental fitting process with Elastic Net's regularization features at different α levels, enhancing model's ability to identify prognostically relevant features while maintaining model simplicity.
Enet[α=0.7]	0.788604	0.688007	0.556725	0.620781	0.6997	0.457683	0.63525	Standalone models at different α levels, balancing L1 and L2 regularization to fine-tune feature selection and model complexity, suitable for datasets with varying levels of multicollinearity.
Enet[α=0.8]	0.788976	0.685493	0.550276	0.619966	0.6997	0.460757	0.634195	Standalone models at different α levels, balancing L1 and L2 regularization to fine-tune feature selection and model complexity, suitable for datasets with varying levels of multicollinearity.
Enet[α=0.9]	0.789873	0.684213	0.546723	0.619266	0.701502	0.461466	0.63384	Standalone models at different α levels, balancing L1 and L2 regularization to fine-tune feature selection and model complexity, suitable for datasets with varying levels of multicollinearity.
RSF + Enet[伪=0.5]	0.667981	0.671931	0.564622	0.615329	0.669069	0.61253	0.633577	These combinations integrate RSF with the regularization capabilities of Elastic Net at different α levels. Each α level adjusts the balance between L1 and L2 regularization, optimizing feature selection and model complexity
RSF + Enet[伪=0.8]	0.668755	0.671362	0.562648	0.615627	0.67027	0.612766	0.633571	These combinations integrate RSF with the regularization capabilities of Elastic Net at different α levels. Each α level adjusts the balance between L1 and L2 regularization, optimizing feature selection and model complexity
RSF + Enet[伪=0.7]	0.66843	0.671362	0.563043	0.615548	0.66967	0.612057	0.633352	These combinations integrate RSF with the regularization capabilities of Elastic Net at different α levels. Each α level adjusts the balance between L1 and L2 regularization, optimizing feature selection and model complexity
RSF + Enet[伪=0.6]	0.66809	0.671362	0.563569	0.615404	0.669069	0.611584	0.633179	These combinations integrate RSF with the regularization capabilities of Elastic Net at different α levels. Each α level adjusts the balance between L1 and L2 regularization, optimizing feature selection and model complexity
RSF + Enet[伪=0.9]	0.669373	0.67084	0.561858	0.615645	0.667868	0.612293	0.63298	These combinations integrate RSF with the regularization capabilities of Elastic Net at different α levels. Each α level adjusts the balance between L1 and L2 regularization, optimizing feature selection and model complexity
CoxBoost + StepCox[forward]	0.807953	0.654242	0.509213	0.584017	0.721321	0.51182	0.631428	Each combination aims to harness CoxBoost's incremental model building with the unique advantages of Lasso, Ridge, plsRcox, StepCox, SuperPC, and survival-SVM, targeting a synergy that enhances model performance in terms of accuracy, simplicity, and relevance.
CoxBoost + plsRcox	0.807087	0.656186	0.512635	0.583467	0.728529	0.483688	0.628599	Each combination aims to harness CoxBoost's incremental model building with the unique advantages of Lasso, Ridge, plsRcox, StepCox, SuperPC, and survival-SVM, targeting a synergy that enhances model performance in terms of accuracy, simplicity, and relevance.
CoxBoost + StepCox[both]	0.797188	0.633755	0.486839	0.575241	0.720721	0.520567	0.622385	Each combination aims to harness CoxBoost's incremental model building with the unique advantages of Lasso, Ridge, plsRcox, StepCox, SuperPC, and survival-SVM, targeting a synergy that enhances model performance in terms of accuracy, simplicity, and relevance.
CoxBoost + StepCox[backward]	0.797188	0.633755	0.486839	0.575241	0.720721	0.520567	0.622385	Each combination aims to harness CoxBoost's incremental model building with the unique advantages of Lasso, Ridge, plsRcox, StepCox, SuperPC, and survival-SVM, targeting a synergy that enhances model performance in terms of accuracy, simplicity, and relevance.
RSF + StepCox[both]	0.702533	0.643192	0.509345	0.639544	0.608408	0.597872	0.616816	Applies stepwise selection methods to RSF, optimizing model complexity through systematic feature selection, enhancing predictive performance by identifying the most significant variables.
RSF + StepCox[backward]	0.702533	0.643192	0.509345	0.639544	0.608408	0.597872	0.616816	Applies stepwise selection methods to RSF, optimizing model complexity through systematic feature selection, enhancing predictive performance by identifying the most significant variables.
RSF + plsRcox	0.701884	0.633281	0.521321	0.631331	0.591592	0.582979	0.610398	Integrates RSF with plsRcox to maximize the covariance between response variables and predictors, potentially improving the model's ability to handle multicollinearity.
RSF + StepCox[forward]	0.702564	0.631906	0.51711	0.631656	0.587387	0.579433	0.608343	Applies stepwise selection methods to RSF, optimizing model complexity through systematic feature selection, enhancing predictive performance by identifying the most significant variables.
SuperPC	0.60013	0.589463	0.567386	0.544664	0.570571	0.571868	0.574014	Standalone models that apply specific statistical or machine learning techniques to analyze breast cancer survival data, each offering unique advantages in handling complex datasets, from dimensionality reduction to robust feature selection.
RSF + SuperPC	0.547699	0.61398	0.470782	0.505481	0.582583	0.500709	0.536872	Combines RSF with SuperPC to enhance prediction by focusing on principal components derived from supervised learning, potentially improving model accuracy by emphasizing the most relevant features.
CoxBoost + SuperPC	0.547498	0.558733	0.506054	0.527013	0.494895	0.503073	0.522878	Each combination aims to harness CoxBoost's incremental model building with the unique advantages of Lasso, Ridge, plsRcox, StepCox, SuperPC, and survival-SVM, targeting a synergy that enhances model performance in terms of accuracy, simplicity, and relevance.
RSF + Lasso	0.5	0.5	0.5	0.5	0.5	0.5	0.5	Combines RSF with Lasso regression to enhance feature selection by penalizing the absolute size of the coefficients, simplifying the model by reducing the number of predictor variables.
RSF + Ridge	0.5	0.5	0.5	0.5	0.5	0.5	0.5	This combination utilizes Ridge regression's ability to shrink the coefficient size, complementing RSF's ensemble method by improving model stability and handling multicollinearity.
CoxBoost + Lasso	0.5	0.5	0.5	0.5	0.5	0.5	0.5	Each combination aims to harness CoxBoost's incremental model building with the unique advantages of Lasso, Ridge, plsRcox, StepCox, SuperPC, and survival-SVM, targeting a synergy that enhances model performance in terms of accuracy, simplicity, and relevance.
CoxBoost + Ridge	0.5	0.5	0.5	0.5	0.5	0.5	0.5	Each combination aims to harness CoxBoost's incremental model building with the unique advantages of Lasso, Ridge, plsRcox, StepCox, SuperPC, and survival-SVM, targeting a synergy that enhances model performance in terms of accuracy, simplicity, and relevance.
Lasso	0.5	0.5	0.5	0.5	0.5	0.5	0.5	Standalone models that apply specific statistical or machine learning techniques to analyze breast cancer survival data, each offering unique advantages in handling complex datasets, from dimensionality reduction to robust feature selection.
