# Supplementary material for: Integrating PANoptosis insights to enhance breast cancer prognosis and therapeutic decision-making
Source: Front Immunol. 2024 Mar 5;15:1359204. doi: 10.3389/fimmu.2024.1359204 (PMC10948567; doi:10.3389/fimmu.2024.1359204)
Supplement: Supplementary file 3 [file Table_3.xlsx]

## Sheet: Sheet1
Table S3: Clinical Characteristics of BC patients
Variable	No	%
Age
< = 55	22	73.4
> 55	8	26.6
Gender
Female	30	100
Male	0	0
Status
Alive	30	100
Dead	0	0
Histological type
Infiltrating Ductal Carcinoma	30	100
Subtype
HER2	2	6.6
LuminalB	24	80
TNBC	4	13.4
Stage
I	2	6.6
II	19	63.3
III	6	20
IV	3	10
