# Supplementary material for: Integrating PANoptosis insights to enhance breast cancer prognosis and therapeutic decision-making
Source: Front Immunol. 2024 Mar 5;15:1359204. doi: 10.3389/fimmu.2024.1359204 (PMC10948567; doi:10.3389/fimmu.2024.1359204)
Supplement: Supplementary file 5 [file Table_5.xlsx]

## Sheet: deg
Table S5. Differentially expressed ERS genes between tumor and normal tissues.
SYMBOL	baseMean	log2FoldChange	lfcSE	stat	pvalue	padj
AATF	3820.39	0.611063	0.0606073	10.0823	6.61315e-24	2.80591e-23
ABL1	6302.69	-0.282728	0.0421893	-6.70142	2.06397e-11	5.05093e-11
ACAA2	3168.14	-1.20981	0.0705231	-17.1548	5.78325e-66	9.56959e-65
ACKR3	2194.22	-1.8017	0.112496	-16.0157	9.93288e-58	1.33274e-56
ACVR1	2696.96	-0.417419	0.0531652	-7.85134	4.11608e-15	1.20862e-14
AEN	1585.2	0.402285	0.0583033	6.89987	5.20512e-12	1.31503e-11
AGT	1243.96	1.47707	0.194027	7.61268	2.68463e-14	7.57923e-14
AIFM1	3504.95	0.625165	0.0555947	11.245	2.44976e-29	1.29204e-28
AIM2	136.925	1.90307	0.170553	11.1583	6.52565e-29	3.38858e-28
AKT1	10439.9	0.606231	0.0570832	10.6201	2.40211e-26	1.12408e-25
ANXA6	18167.2	-0.531423	0.0662956	-8.01595	1.09286e-15	3.29326e-15
AR	11076	0.49113	0.14776	3.32383	0.000887901	0.00136062
ARHGEF2	6976.68	0.233227	0.070812	3.29361	0.000989089	0.00150845
ARL6IP5	11120.6	-0.441632	0.0495482	-8.91318	4.95891e-19	1.71197e-18
ARMC10	2557.5	0.378006	0.0442428	8.5439	1.29766e-17	4.23699e-17
ATF3	3358.17	-2.07247	0.141526	-14.6438	1.47637e-48	1.50484e-47
ATM	3239.97	-0.514681	0.0741987	-6.93653	4.01857e-12	1.02161e-11
ATP2A1	95.042	1.07938	0.107439	10.0464	9.52546e-24	4.01192e-23
ATP2A3	5886.98	1.57746	0.128162	12.3083	8.17173e-35	5.27016e-34
ATP5IF1	4413.52	0.95054	0.06872	13.8321	1.63253e-43	1.40552e-42
AVP	0.360868	-1.98964	0.337191	-5.90062	3.62129e-09	7.84277e-09
BAD	1956.19	0.55876	0.0820344	6.81129	9.67305e-12	2.40642e-11
BAG5	3882.04	-0.347887	0.0441183	-7.88532	3.13725e-15	9.27063e-15
BAG6	13556.8	0.26526	0.0427635	6.20295	5.54135e-10	1.25866e-09
BAK1	1382.16	0.999629	0.0624541	16.0058	1.16387e-57	1.55948e-56
BAX	2449.92	1.14895	0.0688927	16.6775	1.91198e-62	2.8826e-61
BBC3	730.661	1.34929	0.0963764	14.0003	1.55301e-44	1.38219e-43
BCAP31	16926.6	0.233196	0.065823	3.54277	0.000395946	0.000623146
BCL2A1	265.323	1.33736	0.156377	8.55218	1.20788e-17	3.94913e-17
BCL2L1	6296.69	0.532603	0.0528675	10.0743	7.17787e-24	3.03891e-23
BCL2L11	3124.24	0.2692	0.0588204	4.57664	4.72514e-06	8.48985e-06
BCL2L12	941.353	1.24695	0.0840233	14.8405	8.01687e-50	8.46784e-49
BCL2L14	139.541	0.618839	0.180927	3.42039	0.000625323	0.000970133
BCL2L2	3007.44	-0.917078	0.0513853	-17.8471	3.04454e-71	5.80038e-70
BCL3	3865.25	1.00455	0.0773199	12.9921	1.35614e-38	9.9762e-38
BCLAF1	8958.82	-0.159084	0.0414251	-3.84028	0.000122893	0.000200595
BDKRB2	866.939	-0.656767	0.0958597	-6.85134	7.31612e-12	1.8334e-11
BID	1558.35	0.326344	0.0640044	5.09878	3.41854e-07	6.59993e-07
BIK	771.262	1.6065	0.116485	13.7915	2.86914e-43	2.44535e-42
BIRC2	3629.67	-0.230557	0.0499679	-4.61411	3.94787e-06	7.13469e-06
BLOC1S2	2186.34	0.319148	0.0432736	7.37511	1.64204e-13	4.46724e-13
BMF	1775.07	0.893031	0.072953	12.2412	1.87282e-34	1.19441e-33
BMP5	142.406	-1.44439	0.256279	-5.63602	1.74022e-08	3.63763e-08
BMPR1B	10759.1	4.21246	0.248098	16.979	1.17468e-64	1.88616e-63
BNIP3L	8122.5	-0.822161	0.0672373	-12.2278	2.20951e-34	1.40637e-33
BOK	2553.37	-1.27572	0.0890571	-14.3247	1.5329e-46	1.45525e-45
BRCA1	1201.84	1.07585	0.0902766	11.9172	9.62526e-33	5.74248e-32
BRCA2	687.755	1.51938	0.0932218	16.2986	1.00998e-59	1.4278e-58
BRSK2	155.243	2.83209	0.198324	14.2801	2.91086e-46	2.73151e-45
BTK	553.739	0.360961	0.0938736	3.84518	0.000120464	0.000196778
CAPN1	13012.2	0.492723	0.0568513	8.66688	4.44133e-18	1.4791e-17
CASP1	1150.03	-0.521268	0.0952862	-5.47055	4.48644e-08	9.15179e-08
CASP10	713.933	-0.852303	0.0959785	-8.88015	6.67716e-19	2.29703e-18
CASP2	3741.7	0.500449	0.0520217	9.62	6.58287e-22	2.55725e-21
CASP3	2361.6	0.680635	0.0466312	14.5961	2.97237e-48	2.99835e-47
CASP4	2260.17	-0.413136	0.0707455	-5.83974	5.22808e-09	1.12267e-08
CASP5	11.738	0.835506	0.162086	5.15471	2.54022e-07	4.94238e-07
CASP6	1625.05	0.767109	0.0560079	13.6964	1.06633e-42	8.92449e-42
CASP8	1680.75	0.164492	0.0536023	3.06875	0.00214956	0.00319268
CAV1	8677.37	-3.40533	0.102892	-33.0963	3.35637e-240	5.03688e-237
CCK	5.49333	1.80839	0.339497	5.32668	1.00026e-07	1.9953e-07
CD14	4060.38	-0.509042	0.101548	-5.01283	5.36364e-07	1.02531e-06
CD24	64623.3	1.55028	0.148552	10.4359	1.69923e-25	7.70937e-25
CD27	328.288	1.03833	0.150267	6.90989	4.85035e-12	1.22779e-11
CD3E	1071.63	0.80406	0.151749	5.29863	1.16677e-07	2.31785e-07
CD44	29237.9	0.341855	0.0958016	3.56836	0.000359216	0.000566895
CD5	463.952	1.23421	0.144033	8.56892	1.04464e-17	3.42544e-17
CD74	113600	0.564353	0.101767	5.54554	2.9304e-08	6.04517e-08
CDIP1	1549.34	-0.685505	0.0699326	-9.80238	1.09966e-22	4.43617e-22
CDK1	2620.4	3.13386	0.104738	29.921	1.0492e-196	4.01351e-194
CDKN1A	6034.06	-0.446891	0.0957184	-4.66881	3.02951e-06	5.52516e-06
CDKN2D	632.302	1.16984	0.0849132	13.7769	3.51199e-43	2.98282e-42
CFLAR	6131.65	-0.99776	0.0574205	-17.3764	1.24604e-67	2.13987e-66
CHAC1	179.95	1.44058	0.139472	10.3288	5.22063e-25	2.32003e-24
CHCHD10	1363.44	-0.394987	0.10255	-3.85166	0.000117321	0.00019179
CHEK2	769.475	0.944043	0.0742957	12.7066	5.43763e-37	3.79952e-36
CHMP2A	7121.17	0.631623	0.0754374	8.37281	5.62598e-17	1.79166e-16
CHMP3	6517.9	-0.387333	0.0374473	-10.3434	4.48326e-25	2.00146e-24
CHMP4B	11658.4	0.666614	0.0502187	13.2742	3.26676e-40	2.50658e-39
CHMP4C	1727.83	0.601937	0.0937124	6.42324	1.33408e-10	3.12443e-10
CHMP5	4782.22	0.397401	0.0525304	7.56517	3.87348e-14	1.08481e-13
CHMP6	1295.02	0.285317	0.0671421	4.24945	2.143e-05	3.68741e-05
CIB1	7039.18	1.07954	0.0782968	13.7878	3.01981e-43	2.57151e-42
CLU	50984	-0.562531	0.138517	-4.06109	4.88442e-05	8.20406e-05
COL2A1	3390.55	3.59569	0.297118	12.1019	1.03226e-33	6.41351e-33
CRADD	477.512	-0.245312	0.0574664	-4.2688	1.96529e-05	3.38909e-05
CREB3	3703.53	0.47657	0.0564017	8.44956	2.92412e-17	9.42143e-17
CREB3L1	4376.08	2.27726	0.127886	17.807	6.23717e-71	1.17453e-69
CRIP1	504.698	1.51968	0.130217	11.6703	1.80714e-31	1.03449e-30
CSNK2A1	6962.08	0.297413	0.0471091	6.31328	2.73189e-10	6.29313e-10
CSNK2A2	3734.76	-0.399435	0.0500745	-7.97681	1.50163e-15	4.49936e-15
CTH	233.918	-0.427501	0.0823554	-5.19093	2.0925e-07	4.09588e-07
CTTN	18308.9	0.765201	0.0828087	9.24059	2.45135e-20	8.91729e-20
CUL2	2836.3	0.208511	0.0453717	4.59562	4.31465e-06	7.77378e-06
CUL4A	6644.55	0.247388	0.0493185	5.01612	5.27256e-07	1.00875e-06
CUL5	2662.03	-0.347736	0.0531177	-6.54651	5.88962e-11	1.40654e-10
CX3CL1	5730.29	-2.40046	0.141512	-16.963	1.54297e-64	2.46332e-63
CX3CR1	748.295	-1.08532	0.146923	-7.38696	1.50221e-13	4.09711e-13
CXCL12	8863.28	-1.93552	0.102101	-18.957	3.86711e-80	9.31401e-79
CYCS	6524.83	0.618676	0.0672656	9.19752	3.66312e-20	1.3212e-19
CYP1B1	6034.59	0.435471	0.145986	2.98297	0.00285469	0.00419969
DAB2IP	4214.54	-1.12925	0.0651151	-17.3423	2.25587e-67	3.84365e-66
DAP	11144	0.553254	0.0554755	9.97294	2.00212e-23	8.33535e-23
DAP3	9191.59	0.86618	0.04839	17.9	1.18007e-71	2.28847e-70
DAPK2	1029.83	-0.968245	0.0893632	-10.8349	2.35124e-27	1.1459e-26
DAPK3	3142.82	0.70915	0.0722098	9.82069	9.17097e-23	3.71273e-22
DAXX	5409.96	0.639413	0.0470309	13.5956	4.25267e-42	3.49068e-41
DBH	20.1181	0.558484	0.137154	4.07193	4.66245e-05	7.84203e-05
DCC	21.1985	-0.545521	0.155239	-3.51408	0.000441276	0.000691918
DDIAS	500.028	1.69475	0.101288	16.7319	7.67696e-63	1.17008e-61
DDIT4	5074.48	0.447495	0.12196	3.6692	0.000243311	0.000388918
DDX3X	22038.2	-0.560169	0.0402403	-13.9206	4.74899e-44	4.17522e-43
DDX47	108.158	-0.354325	0.078351	-4.52228	6.11765e-06	1.09174e-05
DDX5	39555.8	-0.140197	0.0500616	-2.80048	0.00510265	0.00732182
DEDD	2943.46	0.397437	0.0468826	8.47728	2.30522e-17	7.45442e-17
DEDD2	1807.1	0.666046	0.0545852	12.202	3.0344e-34	1.91642e-33
DELE1	3394.97	-0.363091	0.0437861	-8.29239	1.10997e-16	3.49376e-16
DEPTOR	2464.63	-0.308024	0.0998764	-3.08406	0.002042	0.00303939
DIABLO	600.632	0.324687	0.0444704	7.30119	2.85232e-13	7.67529e-13
DIDO1	5947.29	0.128747	0.0470758	2.73489	0.00624013	0.00889123
DNAJA1	13541.8	0.543955	0.0533959	10.1872	2.26201e-24	9.80655e-24
DNAJC10	9651.95	0.434757	0.0579724	7.49938	6.41194e-14	1.78242e-13
DNM1L	5082.97	0.180075	0.0490013	3.67491	0.000237934	0.000380636
DPF2	3536.41	0.171045	0.0420203	4.07053	4.69058e-05	7.88526e-05
DYRK2	2632.46	0.380391	0.0663269	5.73509	9.74589e-09	2.06778e-08
E2F1	1317.87	2.62861	0.109428	24.0212	1.66861e-127	1.25203e-125
E2F2	618.974	2.56792	0.122865	20.9003	5.32197e-97	1.97764e-95
EDA2R	278.173	-1.04998	0.107388	-9.77742	1.40749e-22	5.64529e-22
EIF2AK2	6691.76	0.267702	0.0689506	3.88252	0.000103377	0.000169778
EIF2AK3	2381.07	0.365205	0.0557116	6.55528	5.55379e-11	1.32797e-10
ELANE	8.91828	-2.43487	0.197023	-12.3583	4.39536e-35	2.87555e-34
ELL3	128.48	1.00303	0.0899911	11.1459	7.50051e-29	3.88446e-28
ENO1	53782.8	0.357241	0.0842772	4.23888	2.24635e-05	3.86149e-05
EP300	7595.01	-0.182439	0.0606092	-3.01009	0.00261166	0.00385379
EPHA2	1101.16	-1.1201	0.0926196	-12.0935	1.14275e-33	7.08192e-33
EPO	34.1256	3.16405	0.240273	13.1686	1.33106e-39	1.00377e-38
ERBB3	22709.4	1.01615	0.0885128	11.4803	1.65711e-30	9.12203e-30
ERO1A	4188.68	0.699662	0.0803509	8.70759	3.10409e-18	1.04069e-17
ERP29	8737.7	0.372722	0.0599877	6.21331	5.18803e-10	1.18102e-09
EYA2	1373.56	-0.523267	0.141153	-3.7071	0.000209647	0.000336626
EYA3	2160.96	0.180661	0.0514049	3.51446	0.000440642	0.000690981
FADD	858.261	1.07949	0.0903128	11.9528	6.27661e-33	3.76654e-32
FAIM2	605.188	1.08732	0.196562	5.53168	3.17184e-08	6.52943e-08
FAM162A	3505.86	0.705582	0.0714362	9.87709	5.23291e-23	2.13637e-22
FAS	918.451	-0.575819	0.0890642	-6.46521	1.01156e-10	2.38425e-10
FASLG	72.1012	0.835435	0.154322	5.41359	6.17752e-08	1.24824e-07
FASTK	3822.51	0.697851	0.0729411	9.56732	1.09708e-21	4.21651e-21
FBXW7	1431.11	-0.919288	0.055254	-16.6375	3.72884e-62	5.58296e-61
FEM1B	6359.44	-0.31319	0.0529145	-5.9188	3.24299e-09	7.04537e-09
FGB	205.934	1.79065	0.416751	4.29668	1.73376e-05	3.00043e-05
FGFR1	10102.6	-0.65805	0.124274	-5.29516	1.18915e-07	2.36028e-07
FGFR3	1825.01	2.37981	0.168922	14.0882	4.48902e-45	4.04322e-44
FGG	113.483	1.61096	0.402008	4.00728	6.14226e-05	0.000102427
FIGNL1	1040.84	0.377352	0.0658134	5.73366	9.82851e-09	2.08463e-08
FNIP2	2131.07	-0.914048	0.0771633	-11.8456	2.26689e-32	1.33771e-31
FTL	110014	-0.409593	0.0823526	-4.97365	6.57054e-07	1.24912e-06
FYN	2093.95	-0.939405	0.0859705	-10.9271	8.55663e-28	4.25194e-27
G0S2	1951.15	-4.08565	0.175316	-23.3045	3.98938e-120	2.49451e-118
GATA4	61.0325	4.59577	0.374859	12.26	1.48519e-34	9.49989e-34
GCLM	1793.67	-0.310578	0.0677696	-4.58285	4.58673e-06	8.24951e-06
GDNF	36.8832	1.95332	0.206218	9.47211	2.74246e-21	1.03627e-20
GFRAL	1.02812	-2.78675	0.261402	-10.6608	1.55279e-26	7.32607e-26
GGCT	4756.6	1.37706	0.0811616	16.9669	1.44471e-64	2.31023e-63
GLUD1	12079.5	-0.164656	0.0575153	-2.86282	0.00419884	0.00607364
GNAI2	18337.1	-0.136024	0.0482181	-2.82102	0.00478714	0.00688684
GNAI3	7078.4	0.363063	0.0404775	8.9695	2.97862e-19	1.03712e-18
GPER1	483.13	-0.493178	0.178109	-2.76897	0.00562346	0.00804017
GPX4	15429.1	-0.349255	0.0800377	-4.36363	1.2792e-05	2.23358e-05
GRINA	19994.3	0.771352	0.0747517	10.3189	5.79097e-25	2.56705e-24
GSDMC	233.321	2.18406	0.201925	10.8162	2.88445e-27	1.40121e-26
GSDMD	4599.8	1.03958	0.0898813	11.5661	6.11992e-31	3.41906e-30
GSDME	559.924	-0.807254	0.079308	-10.1787	2.4677e-24	1.06675e-23
GSK3A	4482.52	0.602087	0.0448729	13.4176	4.76823e-41	3.77071e-40
GSK3B	5368.72	0.292663	0.047705	6.13484	8.52459e-10	1.91575e-09
GSKIP	1622.57	0.428764	0.0503196	8.52082	1.58424e-17	5.15287e-17
GZMB	237.827	1.46232	0.186187	7.85405	4.02812e-15	1.18368e-14
HDAC1	7169.08	0.528178	0.0508264	10.3918	2.70184e-25	1.21508e-24
HERPUD1	7575.08	-0.184803	0.0597308	-3.09393	0.00197524	0.00294362
HGF	417.95	-1.05302	0.113972	-9.23931	2.48094e-20	9.02324e-20
HIC1	670.517	-0.716384	0.0952485	-7.52122	5.42693e-14	1.51249e-13
HIF1A	7735.71	0.330517	0.0942227	3.50783	0.000451778	0.000708015
HINT1	9594.07	0.277963	0.0600158	4.6315	3.63027e-06	6.57717e-06
HIPK1	5545.96	-0.302744	0.0584526	-5.17931	2.22705e-07	4.35e-07
HIPK2	6908.81	-0.66142	0.0963779	-6.86278	6.75336e-12	1.69477e-11
HMGB2	7411.35	1.10941	0.0824983	13.4477	3.1769e-41	2.52869e-40
HMOX1	2961.05	0.763993	0.105592	7.23534	4.64357e-13	1.23725e-12
HNRNPK	38803	0.269202	0.026355	10.2144	1.70891e-24	7.43345e-24
HRAS	1846.75	0.790748	0.0916924	8.62392	6.47025e-18	2.13837e-17
HSPA1A	7623.95	0.503477	0.0984067	5.11629	3.1161e-07	6.03096e-07
HSPB1	32281.2	1.51125	0.125731	12.0197	2.79956e-33	1.70411e-32
HTRA2	1365.97	0.182907	0.0465331	3.93068	8.47072e-05	0.000139916
HYOU1	10797.4	0.741071	0.0707195	10.479	1.0786e-25	4.93607e-25
ICAM1	2921.03	0.521912	0.113994	4.57842	4.68497e-06	8.42233e-06
IFI16	5307.85	-0.442665	0.0907003	-4.88052	1.05808e-06	1.99018e-06
IFI27	16457.9	1.85277	0.164914	11.2348	2.7526e-29	1.44862e-28
IFI27L1	484.247	0.252832	0.0805109	3.14034	0.00168752	0.00252972
IFI6	21620.3	2.87348	0.160203	17.9365	6.11989e-72	1.19872e-70
IFNAR1	5626.7	-0.33516	0.0415754	-8.0615	7.53669e-16	2.28988e-15
IFNAR2	967.725	-0.264246	0.0688494	-3.83803	0.000124026	0.000202377
IFNB1	2.73644	3.42891	0.324926	10.5529	4.92537e-26	2.28294e-25
IFNG	24.4563	1.80524	0.219458	8.22587	1.93777e-16	6.04187e-16
IFNGR1	5364.97	-0.888292	0.0621027	-14.3036	2.0778e-46	1.9611e-45
IFNGR2	6392.04	0.139715	0.0495948	2.81712	0.00484561	0.00696684
IGF1	243.404	-2.51844	0.141048	-17.8551	2.63713e-71	5.03402e-70
IKBKE	1113.36	1.21812	0.0814105	14.9626	1.28804e-50	1.40069e-49
IL18	616.504	1.20196	0.105902	11.3497	7.44055e-30	4.00877e-29
IL19	28.5978	4.36704	0.287994	15.1637	6.15491e-52	6.96902e-51
IL1B	295.611	-0.60193	0.128812	-4.67294	2.96916e-06	5.41966e-06
IL2	3.73512	-0.609456	0.182538	-3.33878	0.00084146	0.00129199
IL20RA	1324.17	-0.908475	0.157309	-5.7751	7.69071e-09	1.63886e-08
IL33	1104.76	-2.72841	0.164937	-16.5422	1.82391e-61	2.68548e-60
IL4	2.86321	-0.423341	0.154058	-2.74793	0.00599729	0.00855521
IL6	265.906	-2.80598	0.193004	-14.5385	6.91134e-48	6.86524e-47
IL6R	1090.62	-0.886834	0.0973249	-9.1121	8.08059e-20	2.87882e-19
IL7	93.0447	-0.616334	0.117116	-5.26258	1.42048e-07	2.80857e-07
ING2	715.344	0.410586	0.0571117	7.18917	6.51877e-13	1.72487e-12
ING5	1280.68	-0.272746	0.0528464	-5.16112	2.45478e-07	4.78042e-07
INHBA	4466.9	3.38974	0.115057	29.4615	8.96925e-191	2.82228e-188
INHBB	2542.19	-0.988602	0.125384	-7.88462	3.15493e-15	9.32004e-15
IRF1	3933.59	0.689269	0.087639	7.86487	3.69475e-15	1.08818e-14
IRF2	2536.81	-0.120799	0.0392555	-3.07724	0.00208927	0.00310632
IRF9	390.187	0.97195	0.0964615	10.076	7.05121e-24	2.98723e-23
ITGA6	8719.89	-0.905515	0.110984	-8.15898	3.37852e-16	1.04191e-15
ITGAM	1332.92	0.309537	0.105943	2.92172	0.00348102	0.00507747
ITPR1	5579.17	-0.932397	0.119124	-7.8271	4.99254e-15	1.4607e-14
ITPRIP	2066.07	-0.551493	0.077606	-7.10631	1.19182e-12	3.10846e-12
JAK1	12811.7	-0.660369	0.0547373	-12.0643	1.63002e-33	1.00221e-32
JAK2	1430.76	-0.509175	0.0760563	-6.69471	2.16104e-11	5.28316e-11
JAK3	867.397	0.594511	0.11811	5.03352	4.81551e-07	9.22847e-07
JMY	1892.95	-0.542127	0.0632114	-8.57641	9.78776e-18	3.21518e-17
JUN	14651.4	-1.4174	0.100393	-14.1185	2.92331e-45	2.65754e-44
KDM1A	6295.71	0.414283	0.047552	8.71221	2.98e-18	1.00012e-17
KITLG	4596.29	0.576023	0.125612	4.58574	4.52386e-06	8.1402e-06
KRT18	46582.4	1.65239	0.109665	15.0676	2.64508e-51	2.95042e-50
KRT8	73133.9	1.82075	0.109753	16.5894	8.30897e-62	1.23083e-60
LCK	587.92	0.937956	0.143934	6.51658	7.193e-11	1.70716e-10
LGALS12	487.912	-4.57431	0.211256	-21.6529	5.7036e-104	2.49488e-102
LGALS3	10839.2	-0.84344	0.0940951	-8.96369	3.13982e-19	1.09188e-18
LRRK2	857.512	-0.795914	0.123913	-6.42315	1.33487e-10	3.12591e-10
LY96	358.858	-0.294362	0.0883073	-3.33338	0.000857983	0.00131705
MAEL	24.492	2.08708	0.215974	9.66359	4.30496e-22	1.68883e-21
MAGEA3	179.921	7.28666	0.67363	10.817	2.85983e-27	1.3896e-26
MAP2K5	1107.44	-0.458355	0.043417	-10.557	4.71384e-26	2.18594e-25
MAP3K5	1514.61	-0.993461	0.0869176	-11.4299	2.96356e-30	1.61769e-29
MAPK8	2333.53	-0.162473	0.0519954	-3.12475	0.00177954	0.00266113
MAPK9	3824.28	0.361302	0.0531644	6.79594	1.0761e-11	2.67095e-11
MAZ	4269.17	1.25543	0.0563205	22.2909	4.53207e-110	2.26708e-108
MCL1	28122.9	-0.357279	0.0537483	-6.64726	2.98595e-11	7.249e-11
MDM2	6246.07	0.387704	0.0819284	4.73223	2.22064e-06	4.09011e-06
MELK	1189.24	3.61486	0.123983	29.1561	6.99167e-187	1.94858e-184
MIF	2329.78	1.59532	0.11208	14.2338	5.64984e-46	5.26877e-45
MLH1	2403.47	0.150212	0.0433	3.46911	0.000522191	0.00081532
MLLT11	799.156	1.15712	0.0989516	11.6938	1.37192e-31	7.88822e-31
MMP9	5431.92	2.51085	0.167917	14.9529	1.49194e-50	1.61972e-49
MSH2	2935.11	0.554737	0.0629027	8.81897	1.15519e-18	3.93789e-18
MSH6	5373.46	0.536016	0.0571342	9.3817	6.49145e-21	2.41775e-20
MSX1	253.745	-1.02504	0.10628	-9.64475	5.17356e-22	2.02105e-21
MUC1	32578.8	2.51197	0.149282	16.827	1.54745e-63	2.41708e-62
MUL1	2182.53	-0.133728	0.0408744	-3.27168	0.00106912	0.00162644
NACC2	1904.3	-0.558725	0.0654067	-8.54231	1.31559e-17	4.2934e-17
NANOS3	30.7722	0.721655	0.131625	5.48266	4.18969e-08	8.5651e-08
NBN	6334	0.399213	0.0629293	6.34383	2.2412e-10	5.18789e-10
NCK1	1919.68	-0.333761	0.0556751	-5.99479	2.03754e-09	4.48296e-09
NDUFA13	1782.69	0.904334	0.0899987	10.0483	9.34663e-24	3.94171e-23
NDUFS3	3659.38	0.41035	0.0575917	7.12515	1.03968e-12	2.72257e-12
NFATC4	3097.34	0.828413	0.113176	7.31972	2.48494e-13	6.70152e-13
NFE2L2	6769.11	-0.507684	0.045747	-11.0977	1.28783e-28	6.61686e-28
NFS1	1777.97	0.450246	0.0561865	8.01342	1.11559e-15	3.36125e-15
NGF	40.5952	-0.59531	0.129937	-4.58154	4.61573e-06	8.30015e-06
NGFR	1125.88	-1.97997	0.162148	-12.2108	2.72122e-34	1.72477e-33
NINJ1	6662.46	0.689063	0.0700831	9.83209	8.19042e-23	3.32059e-22
NKX3-1	971.252	0.789295	0.164901	4.78648	1.69734e-06	3.15095e-06
NLE1	1216.54	-0.190876	0.0597902	-3.19242	0.00141085	0.00212821
NLRP1	1180.16	-1.03877	0.0919539	-11.2966	1.36362e-29	7.27052e-29
NLRP2	1883.8	1.2897	0.214891	6.00164	1.95334e-09	4.30158e-09
NLRP3	258.156	-0.804144	0.0974008	-8.25602	1.50604e-16	4.71536e-16
NLRP6	41.5652	1.3611	0.16572	8.21325	2.15272e-16	6.70564e-16
NLRP7	21.3028	1.73756	0.220727	7.87199	3.49046e-15	1.02925e-14
NME5	315.407	0.423827	0.151681	2.79421	0.00520269	0.00745989
NMT1	6711.45	-0.312493	0.0403392	-7.74664	9.43573e-15	2.72956e-14
NOC2L	5644.91	0.751061	0.0648778	11.5766	5.41826e-31	3.0375e-30
NOD1	771.484	-0.741568	0.0581902	-12.7439	3.37295e-37	2.3747e-36
NOD2	582.791	1.46831	0.110155	13.3295	1.55981e-40	1.20851e-39
NONO	23053.2	0.430035	0.0388393	11.0722	1.71216e-28	8.76476e-28
NOS3	712.026	-0.490653	0.0839402	-5.84527	5.05751e-09	1.08688e-08
NOX1	72.0197	0.987216	0.0869264	11.3569	6.85228e-30	3.69591e-29
NR4A2	1796.58	-0.707161	0.133893	-5.28155	1.28098e-07	2.53943e-07
NUPR1	8564.45	0.477111	0.106551	4.47777	7.54265e-06	1.3376e-05
P2RX4	2446.72	0.780491	0.0632248	12.3447	5.20325e-35	3.39272e-34
P4HB	57836.4	0.972322	0.0708457	13.7245	7.24158e-43	6.09474e-42
PAK2	9227.89	0.290197	0.0500884	5.79371	6.88503e-09	1.47071e-08
PAK5	50.0087	-3.18236	0.224864	-14.1524	1.80472e-45	1.65764e-44
PARK7	11477.1	0.311726	0.057254	5.44461	5.19177e-08	1.05331e-07
PARP1	16652.1	1.17873	0.0548429	21.4928	1.81719e-102	7.70687e-101
PARP2	1418.38	0.198365	0.0476903	4.15944	3.19025e-05	5.42715e-05
PCGF2	3706.26	1.1434	0.0931838	12.2704	1.30622e-34	8.36604e-34
PDCD10	2523.93	0.540413	0.0486892	11.0992	1.2654e-28	6.50503e-28
PDCD5	2785.58	0.695871	0.0751949	9.25423	2.15781e-20	7.87e-20
PDCD6	6174.7	0.661225	0.046723	14.152	1.81454e-45	1.66588e-44
PDIA3	37168.2	0.856327	0.0589209	14.5335	7.43096e-48	7.35891e-47
PDK2	1679.9	-0.952522	0.0820075	-11.6151	3.4551e-31	1.95152e-30
PDX1	4.56295	4.28144	0.58804	7.28086	3.31709e-13	8.89161e-13
PF4	2.18201	-2.62617	0.258224	-10.1701	2.69595e-24	1.16233e-23
PGAM5	3111.77	0.901885	0.0551714	16.347	4.57112e-60	6.49986e-59
PHIP	5097.78	-0.290842	0.0642028	-4.53006	5.89679e-06	1.0531e-05
PHLDA3	3011.65	-0.564465	0.0988498	-5.71033	1.12757e-08	2.38329e-08
PIAS4	1740.45	0.704311	0.0541885	12.9974	1.26544e-38	9.31957e-38
PIDD1	986.088	0.771107	0.0876513	8.79745	1.39965e-18	4.75628e-18
PIH1D1	3153.49	0.48788	0.0619294	7.878	3.32657e-15	9.81965e-15
PIK3R1	9802.83	-1.4189	0.0925207	-15.336	4.39561e-53	5.1659e-52
PINK1	1439.55	-0.837425	0.0621703	-13.4699	2.35343e-41	1.88091e-40
PJVK	102.897	-0.954592	0.0796877	-11.9792	4.56902e-33	2.76137e-32
PLAGL2	1849.46	0.35548	0.0543057	6.5459	5.91372e-11	1.41213e-10
PLAUR	2231.35	1.69164	0.0977967	17.2975	4.91338e-67	8.27764e-66
PLEKHF1	686.322	-0.391019	0.124762	-3.13411	0.00172375	0.00258145
PMAIP1	1037.36	1.76574	0.122037	14.4689	1.90394e-47	1.86559e-46
POLB	2279.52	0.984373	0.0845342	11.6447	2.44266e-31	1.39054e-30
POU4F1	21.6077	3.0184	0.387415	7.79112	6.64165e-15	1.93535e-14
PPARD	2926.07	0.330484	0.0601863	5.49102	3.99624e-08	8.17991e-08
PPIA	22392.1	0.673881	0.0556166	12.1165	8.63337e-34	5.38626e-33
PPIF	6078.69	0.858339	0.0945838	9.0749	1.13781e-19	4.02931e-19
PPM1F	2153.44	-1.00987	0.0610981	-16.5287	2.28122e-61	3.35123e-60
PPP1CA	10174	1.10653	0.0650764	17.0036	7.71801e-65	1.24336e-63
PPP1R15A	3676.59	-1.27284	0.0798036	-15.9496	2.8657e-57	3.78773e-56
PPP2R1B	2464.83	-1.50326	0.0703683	-21.3627	2.97238e-101	1.21314e-99
PPP3CC	859.793	-0.483304	0.0579692	-8.33726	7.6029e-17	2.40983e-16
PPP3R1	3548.42	-0.191256	0.0445018	-4.29772	1.72561e-05	2.98686e-05
PRDX2	12500.7	0.645134	0.0677794	9.51814	1.7631e-21	6.71277e-21
PRELID1	2804.63	0.656271	0.0570464	11.5042	1.25708e-30	6.93953e-30
PRKCA	672.646	-1.09917	0.123173	-8.9238	4.50558e-19	1.5574e-18
PRKCD	5738.89	0.467862	0.0697099	6.71156	1.92553e-11	4.71924e-11
PRKDC	19816.7	0.75968	0.0838876	9.05593	1.35414e-19	4.77806e-19
PRKN	194.42	-1.89993	0.102483	-18.5389	1.00195e-76	2.22126e-75
PRODH	446.289	0.928887	0.200389	4.63542	3.56217e-06	6.45978e-06
PSEN1	5930.73	0.193005	0.0431597	4.47188	7.75347e-06	1.37399e-05
PSMD10	3057.7	0.496864	0.0450544	11.0281	2.7969e-28	1.41653e-27
PSME3	7026.36	0.364058	0.0471645	7.71889	1.17346e-14	3.37806e-14
PTEN	6696.22	-0.693625	0.0587328	-11.8098	3.47213e-32	2.036e-31
PTGIS	1930.15	-2.04144	0.126278	-16.1663	8.71859e-59	1.20291e-57
PTPMT1	1065.59	0.241643	0.058079	4.1606	3.17417e-05	5.40075e-05
PTPN1	6710.5	0.884139	0.0868465	10.1805	2.42375e-24	1.04845e-23
PTPRC	3310.35	0.48415	0.129802	3.72992	0.000191539	0.000308668
PTTG1IP	20952.8	0.441902	0.0468023	9.44189	3.66123e-21	1.37545e-20
PYCARD	2335.09	1.87041	0.122169	15.31	6.5528e-53	7.655e-52
RACK1	65814.5	-0.313531	0.0608408	-5.15331	2.55932e-07	4.97855e-07
RB1	3481.48	-0.238915	0.0701136	-3.40754	0.000655501	0.00101566
RBCK1	5142.05	0.479428	0.0604806	7.92697	2.24562e-15	6.67934e-15
RET	3869.82	2.88215	0.187489	15.3724	2.50811e-53	2.9704e-52
RFFL	1508.42	0.279069	0.0584659	4.77319	1.81333e-06	3.35829e-06
RHOT1	2804.78	-0.158642	0.0581001	-2.73049	0.00632393	0.00900669
RHOT2	4477.22	0.940346	0.0738662	12.7304	4.00788e-37	2.81562e-36
RIPK1	3058.68	-0.115909	0.0359731	-3.22212	0.00127246	0.00192483
RIPK3	505.254	0.333176	0.109293	3.04846	0.00230018	0.00340938
RNF186	19.9753	-3.06357	0.284991	-10.7497	5.9446e-27	2.84318e-26
RNF34	2120.05	0.461702	0.0396833	11.6347	2.74663e-31	1.55768e-30
RNF41	3239.32	-0.324857	0.035956	-9.03485	1.64233e-19	5.7699e-19
RPL11	43722.4	-0.524164	0.0673558	-7.78202	7.13754e-15	2.07675e-14
RPL26	16286.9	-0.474228	0.0678187	-6.99258	2.69884e-12	6.92511e-12
RPS6KB1	3354.15	0.261771	0.0832662	3.14378	0.00166781	0.00250133
RPS7	25635.4	-0.213476	0.0729323	-2.92704	0.00342201	0.00499588
RTKN2	587.795	2.06576	0.105089	19.6572	5.01261e-86	1.41521e-84
RTL10	2152.19	0.18787	0.0583819	3.21796	0.00129107	0.00195221
S100A8	2283.59	2.58614	0.256337	10.0888	6.19003e-24	2.6281e-23
S100A9	7876.07	2.42603	0.247392	9.80641	1.0566e-22	4.26508e-22
SCAF11	7839.01	-0.302349	0.0515476	-5.86544	4.47955e-09	9.65972e-09
SCG2	179.326	1.83983	0.154333	11.9212	9.1757e-33	5.4793e-32
SCN2A	179.934	-2.32315	0.184892	-12.5649	3.29208e-36	2.23703e-35
SCRT2	1.48794	2.57159	0.553672	4.64461	3.40719e-06	6.18967e-06
SELENOS	3819.21	0.595183	0.0562418	10.5826	3.58984e-26	1.66867e-25
SENP1	1687.37	0.263692	0.0482745	5.46235	4.69879e-08	9.56677e-08
SERINC3	12833.7	-0.294854	0.0520682	-5.66285	1.48878e-08	3.12173e-08
SERPINE1	4373.17	0.952902	0.127602	7.46779	8.15552e-14	2.25331e-13
SFN	3651.36	0.870909	0.138219	6.30093	2.95856e-10	6.80643e-10
SFPQ	18138.5	0.327706	0.03249	10.0864	6.34859e-24	2.69484e-23
SFRP1	15175.5	-2.56374	0.220131	-11.6464	2.39379e-31	1.36351e-30
SFRP2	28575.5	0.8831	0.127955	6.90163	5.1408e-12	1.29912e-11
SGMS1	2068.28	-0.182989	0.0654036	-2.79785	0.00514443	0.00737907
SGPL1	7205.18	0.712656	0.0569708	12.5091	6.6536e-36	4.47449e-35
SGPP1	1103.59	-0.337385	0.0930692	-3.6251	0.000288852	0.000459231
SH3RF1	3408.21	0.469496	0.0726796	6.4598	1.04838e-10	2.46836e-10
SHARPIN	4278.09	0.983999	0.0764915	12.8642	7.16167e-38	5.14801e-37
SHH	11.0659	1.76589	0.227155	7.77394	7.60841e-15	2.2098e-14
SHISA5	11166.5	0.628834	0.0552751	11.3764	5.47894e-30	2.96255e-29
SIAH2	6174.49	1.64222	0.100245	16.382	2.57293e-60	3.68542e-59
SIRT1	2090.94	-0.451416	0.0544576	-8.28931	1.13908e-16	3.58252e-16
SIVA1	2552.09	0.539871	0.0760057	7.10303	1.22051e-12	3.18074e-12
SKIL	5837.22	0.730282	0.0878904	8.30901	9.6504e-17	3.04447e-16
SLC25A5	14708.5	0.584656	0.0612755	9.54144	1.40869e-21	5.38444e-21
SLC35F6	5500.27	0.608666	0.0555083	10.9653	5.61138e-28	2.80843e-27
SMAD3	3870.5	-0.438112	0.0713524	-6.14012	8.24602e-10	1.85443e-09
SNAI2	1442.66	-0.820251	0.103447	-7.92921	2.20536e-15	6.56559e-15
SOD1	12895.5	0.445577	0.0667923	6.67108	2.53927e-11	6.18768e-11
SOD2	19468.1	-0.734956	0.0983951	-7.46943	8.05431e-14	2.2266e-13
SORT1	10143.1	-0.338625	0.0661885	-5.11607	3.1196e-07	6.03712e-07
SPATA2	1532.35	0.453558	0.0597111	7.59588	3.05704e-14	8.59859e-14
SQSTM1	16728.5	0.316952	0.0690313	4.59143	4.4022e-06	7.92713e-06
SRC	3776.21	0.851157	0.0704651	12.0791	1.36135e-33	8.41261e-33
SRPX	1390.22	-2.52187	0.114164	-22.0899	3.95093e-108	1.91262e-106
SSTR3	19.1536	0.558672	0.190427	2.93378	0.00334857	0.0048938
ST20	204.123	0.950478	0.0815115	11.6607	2.0246e-31	1.15694e-30
STAT1	21959.6	1.18513	0.100352	11.8097	3.47823e-32	2.03897e-31
STAT4	247.796	-0.463125	0.117563	-3.93937	8.16964e-05	0.000135115
STAT5A	3676.28	-1.45484	0.0813533	-17.8829	1.60164e-71	3.0937e-70
STAT5B	5053.62	-1.21749	0.0591372	-20.5875	3.55055e-94	1.24136e-92
STAT6	9003.54	-0.445088	0.0533978	-8.33533	7.72834e-17	2.44681e-16
STK11	3224.26	0.425804	0.0646123	6.59015	4.39393e-11	1.05581e-10
STK3	2366.57	0.291059	0.0639973	4.54799	5.41618e-06	9.69842e-06
STK4	3356.17	0.302436	0.0506694	5.96881	2.38993e-09	5.23467e-09
STRADB	1051.29	-0.701375	0.0652469	-10.7495	5.95576e-27	2.84782e-26
STX4	2619.83	0.47826	0.0624232	7.66158	1.83664e-14	5.23158e-14
STYXL1	2114.95	0.8284	0.0613564	13.5015	1.53318e-41	1.23598e-40
SYVN1	5558.35	0.257953	0.0537045	4.80318	1.56166e-06	2.90598e-06
TAF9	2325.42	0.270346	0.0475255	5.68845	1.28197e-08	2.69881e-08
TCF7L2	2095.6	-1.10224	0.0804465	-13.7015	9.94279e-43	8.33221e-42
TERT	29.0931	2.79841	0.200947	13.9261	4.39685e-44	3.86911e-43
TLR3	766.295	-1.03163	0.0964868	-10.6919	1.11024e-26	5.2687e-26
TLR4	1251.8	-1.51072	0.093191	-16.211	4.21809e-59	5.86534e-58
TNF	152.436	0.506893	0.146437	3.4615	0.000537177	0.000837914
TNFRSF1A	7360.95	-0.207862	0.0483898	-4.29557	1.74246e-05	3.01441e-05
TP63	1307.83	-2.57238	0.181251	-14.1924	1.02174e-45	9.43801e-45
TRADD	1034.72	0.315279	0.0796191	3.95984	7.49987e-05	0.000124333
TRAF2	1809.06	1.17913	0.0657105	17.9443	5.32026e-72	1.04525e-70
TRAF5	2534.87	0.824923	0.0840135	9.81893	9.33274e-23	3.77509e-22
TRPM7	3281.64	-0.304266	0.0595516	-5.10928	3.23394e-07	6.25219e-07
TYK2	3912.96	0.351786	0.048056	7.32034	2.47344e-13	6.67232e-13
UACA	4675.13	-0.856236	0.059814	-14.315	1.76415e-46	1.66829e-45
UBB	27425.4	0.256885	0.0530773	4.83982	1.29958e-06	2.43012e-06
UBE2K	6412.79	0.341723	0.0462837	7.38322	1.5451e-13	4.21173e-13
UBQLN1	10061.7	0.126303	0.0447708	2.8211	0.00478597	0.00688566
UNC5B	4485.06	1.95295	0.0888336	21.9844	4.06373e-107	1.90575e-105
URI1	5658.45	0.253998	0.0621656	4.08583	4.39201e-05	7.40057e-05
USP21	2410.73	0.704359	0.0534277	13.1834	1.09335e-39	8.26434e-39
USP47	5956.75	-0.303762	0.0441107	-6.88635	5.72436e-12	1.44304e-11
VDAC1	12977.1	0.573401	0.0521861	10.9876	4.38321e-28	2.20335e-27
VDAC3	6642.9	0.529347	0.0773803	6.84086	7.87215e-12	1.96869e-11
WDR35	1749.73	-0.226435	0.0663322	-3.41365	0.000640983	0.000993559
YAP1	6879.59	-1.12486	0.069813	-16.1124	2.08724e-58	2.85753e-57
YBX3	7790.2	-0.823644	0.103357	-7.96893	1.60055e-15	4.79059e-15
YWHAB	25803.4	0.390968	0.0433625	9.01626	1.94621e-19	6.82153e-19
YWHAG	15252.2	-0.4692	0.0551574	-8.50657	1.79162e-17	5.81286e-17
YWHAH	10769.1	0.563527	0.0503673	11.1883	4.6502e-29	2.43219e-28
YWHAQ	18239.9	0.192262	0.0561523	3.42395	0.00061718	0.000958263
YWHAZ	64091.6	0.828132	0.0725749	11.4107	3.69635e-30	2.01149e-29
ZBP1	261.995	1.79352	0.161367	11.1145	1.06603e-28	5.49753e-28
ZDHHC3	3993.46	-0.336212	0.0419822	-8.00845	1.16162e-15	3.49561e-15
ZNF205	1061.26	0.880776	0.0782701	11.253	2.23782e-29	1.18185e-28
ZNF385A	4391.93	0.711385	0.0966263	7.36223	1.80858e-13	4.90527e-13
ZNF385B	571.792	0.793774	0.218966	3.6251	0.000288845	0.000459231
ZNF622	1996.38	0.452839	0.0526195	8.60592	7.57096e-18	2.49286e-17
ZSWIM2	0.430335	-2.08005	0.295822	-7.03144	2.04408e-12	5.27277e-12
