# Supplementary material for: Integrating PANoptosis insights to enhance breast cancer prognosis and therapeutic decision-making
Source: Front Immunol. 2024 Mar 5;15:1359204. doi: 10.3389/fimmu.2024.1359204 (PMC10948567; doi:10.3389/fimmu.2024.1359204)
Supplement: Supplementary file 6 [file Table_6.xlsx]

## Sheet: Sheet1
Table S6. List of potential therapeutic agents for high-risk BC patients.
Name	Source	MOA	Target	Correlation.Coefficient	Correlation P value	Log2FC AUC	Score	Phase	Experimental evdience for BRCA treatment
paclitaxel	CTRP	Tubulin inhibitor	TUBB, NR1I2, ABCB1, BCL2, CYP2C8, MAP2, MAP4, MAPT, TLR4, TUBB1	-0.28504	5.3431e-22	0.319732	17.8	Phase 3	PMID: 34465889
BI2536	CTRP	PLK inhibitor	PLK1, BRD4, PLK2, PLK3	-0.231462	8.67326e-15	0.268413	-41.18	Phase 2	PMID: 23770244
GSK461364	CTRP	PLK inhibitor	PLK1	-0.212069	1.29483e-12	0.273462	-13.7	preclinical	PMID: 33621661; PMID: 31751384
SB743921	CTRP	NA	NA	-0.307399	0	0.453219	NA	preclinical	PMID: 27379929
LY2606368	PRISM	NA	NA	-0.186552	4.70675e-10	0.205857	NA	Phase 2	PMID: 31492187
ispinesib	PRISM	Kinesin-like spindle protein inhibitor	KIF11	-0.310478	0	0.251332	-35.92	Phase 1	PMID: 20068098; PMID: 32911668
